# Supplementary material for: A new species of the Drawida japonica species complex (Oligochaeta, Moniligastridae) disclosed by integrative taxonomy in Chongqing, China
Source: Zookeys. 2026 Apr 30;1278:245–64. doi: 10.3897/zookeys.1278.187038 (PMC13153803; doi:10.3897/zookeys.1278.187038)
Supplement: XML Treatment for Drawida wuxiensis [file zookeys.1278.187038-treatment1.xml]

<!DOCTYPE tp:taxon-treatment
  PUBLIC "-//TaxonX//DTD Taxonomic Treatment Publishing DTD v0 20100105//EN" "tax-treatment-NSO.dtd">
<tp:taxon-treatment xmlns:tp="http://www.plazi.org/taxpub"><tp:treatment-meta><kwd-group><label>Taxon classification</label><kwd>
                <named-content content-type="kingdom">Animalia</named-content>
              </kwd><kwd>
                <named-content content-type="order">Moniligastrida</named-content>
              </kwd><kwd>
                <named-content content-type="family">Moniligastridae</named-content>
              </kwd></kwd-group><mixed-citation publication-type="journal"><person-group><name><surname>Qiao</surname><given-names>SaiYu</given-names></name><name><surname>Zhang</surname><given-names>Feng</given-names></name><name><surname>Qin</surname><given-names>Yaoguang</given-names></name><name><surname>Zhang</surname><given-names>Yufeng</given-names></name><name><surname>Zhao</surname><given-names>Huifeng</given-names></name></person-group><article-title>A new species of the <italic><tp:taxon-name><tp:taxon-name-part taxon-name-part-type="genus" reg="Drawida">Drawida</tp:taxon-name-part> <tp:taxon-name-part taxon-name-part-type="species" reg="japonica">japonica</tp:taxon-name-part></tp:taxon-name></italic> species complex (<tp:taxon-name><tp:taxon-name-part taxon-name-part-type="subclass" reg="Oligochaeta">Oligochaeta</tp:taxon-name-part></tp:taxon-name>, <tp:taxon-name><tp:taxon-name-part taxon-name-part-type="family" reg="Moniligastridae">Moniligastridae</tp:taxon-name-part></tp:taxon-name>) disclosed by integrative taxonomy in Chongqing, China</article-title><source>Zookeys</source><day>30</day><month>04</month><year>2026</year><volume>1278</volume><fpage>245</fpage><lpage>264</lpage><pub-id pub-id-type="doi">10.3897/zookeys.1278.187038</pub-id></mixed-citation></tp:treatment-meta><tp:nomenclature><tp:taxon-name><object-id xmlns:xlink="http://www.w3.org/1999/xlink" content-type="arpha" xlink:type="simple">3D22C3CB-6D78-5BDF-AD07-55FB0C3DC204</object-id>
                    		<tp:taxon-name-part taxon-name-part-type="genus" reg="Drawida">Drawida</tp:taxon-name-part> <tp:taxon-name-part taxon-name-part-type="species" reg="wuxiensis">wuxiensis</tp:taxon-name-part>
                    	
                    		<object-id xmlns:xlink="http://www.w3.org/1999/xlink" content-type="zoobank" xlink:type="simple">https://zoobank.org/3E978B15-01F6-4669-BB54-5901030A452D</object-id>
                    	</tp:taxon-name><tp:taxon-authority>Qiao &amp; Zhao</tp:taxon-authority><tp:taxon-status xmlns:xlink="http://www.w3.org/1999/xlink" xlink:type="simple">sp. nov.</tp:taxon-status><xref ref-type="fig" rid="F1">Figs 1</xref><xref ref-type="fig" rid="F4">− 4</xref></tp:nomenclature><tp:treatment-sec sec-type="Material examined"><title>Material examined.</title><p><bold><italic>Holotype</italic></bold>: • one clitellate (CQWX11_45) (COI accession number: <ext-link xmlns:xlink="http://www.w3.org/1999/xlink" xlink:href="PX552887" ext-link-type="gen" xlink:type="simple">PX552887</ext-link>), Yintiaoling Nature Reserve (<named-content xmlns:xlink="http://www.w3.org/1999/xlink" content-type="dwc:verbatimCoordinates" xlink:type="simple">31.51855°N, 109.72814°E</named-content>, 1942.72 m elev.), Wuxi County, Chongqing Municipality, 2025-05-11, coll. Huifeng Zhao. <bold><italic>Paratypes</italic></bold>: • six clitellates [CQWX11_21 (COI accession number: <ext-link xmlns:xlink="http://www.w3.org/1999/xlink" xlink:href="PX552882" ext-link-type="gen" xlink:type="simple">PX552882</ext-link>) CQWX11_29 (COI accession number: <ext-link xmlns:xlink="http://www.w3.org/1999/xlink" xlink:href="PX552883" ext-link-type="gen" xlink:type="simple">PX552883</ext-link>), CQWX11_38 (COI accession number: <ext-link xmlns:xlink="http://www.w3.org/1999/xlink" xlink:href="PX552884" ext-link-type="gen" xlink:type="simple">PX552884</ext-link>), CQWX11_39 (COI accession number: <ext-link xmlns:xlink="http://www.w3.org/1999/xlink" xlink:href="PX552885" ext-link-type="gen" xlink:type="simple">PX552885</ext-link>), CQWX11_44 (COI accession number: <ext-link xmlns:xlink="http://www.w3.org/1999/xlink" xlink:href="PX552886" ext-link-type="gen" xlink:type="simple">PX552886</ext-link>), CQWX11_55 (COI accession number: <ext-link xmlns:xlink="http://www.w3.org/1999/xlink" xlink:href="PX552888" ext-link-type="gen" xlink:type="simple">PX552888</ext-link>)], the six specimens share identical collection data with the holotype.</p></tp:treatment-sec><tp:treatment-sec sec-type="Additional specimens"><title>Additional specimens.</title><p>Four clitellates. CQWX05_37 (COI accession number: <ext-link xmlns:xlink="http://www.w3.org/1999/xlink" xlink:href="PX552881" ext-link-type="gen" xlink:type="simple">PX552881</ext-link>), Yintiao Ridge Nature Reserve (<named-content xmlns:xlink="http://www.w3.org/1999/xlink" content-type="dwc:verbatimCoordinates" xlink:type="simple">31.4681°N, 109.82181°E</named-content>, 1244.22 m elev.) Wuxi County, Chongqing Municipality, 2025-05-09. CQWX15_05, CQWX15_06 (COI accession number: <ext-link xmlns:xlink="http://www.w3.org/1999/xlink" xlink:href="PX552889" ext-link-type="gen" xlink:type="simple">PX552889</ext-link>, <ext-link xmlns:xlink="http://www.w3.org/1999/xlink" xlink:href="PX552890" ext-link-type="gen" xlink:type="simple">PX552890</ext-link>, respectively) and CQWX15_22 (COI accession number: <ext-link xmlns:xlink="http://www.w3.org/1999/xlink" xlink:href="PX552891" ext-link-type="gen" xlink:type="simple">PX552891</ext-link>) Yintiao Ridge Nature Reserve (<named-content xmlns:xlink="http://www.w3.org/1999/xlink" content-type="dwc:verbatimCoordinates" xlink:type="simple">31.50869°N, 109.8618°E</named-content>, 1178.47 m elev.), Wuxi County, Chongqing Municipality, 2025-05-14. All the specimens of the new species are deposited in the Hebei Key Laboratory of Animal Diversity, Langfang Normal University, Hebei, China (<bold><abbrev xmlns:xlink="http://www.w3.org/1999/xlink" content-type="institution" xlink:title="Langfang Normal University, Hebei, China" xlink:type="simple">C-HLU</abbrev></bold>).</p></tp:treatment-sec><tp:treatment-sec sec-type="Diagnosis"><title>Diagnosis.</title><p>Length 22.0–47.0 mm, diameter 3.0–5.5 mm, 67–120 segments; body grey or white, head pale pink, clitellum light-pink to pale-yellow in X–XIII. Prostomium prolobous; dorsal pores absent. Setae four pairs per segment, aa = bc, ab = cd. Genital markings unpaired, irregular, VI/VII–XIII, maximum 4–7 papillae in XIII. Spermathecae paired in VII–VIII, ampulla white with slightly yellowish, comma-shaped or crescent-shaped in VIII, with a long, curly, tightly coiled duct, and atrium small oval shaped in VIII. Male pores paired, 10/11, between b and c, spindle-shaped, superficial, no penis. Female pores absent. Hearts 4 pairs (VI–IX). Septa 5–8 thick, muscular. Gizzards three, greyish-white with faint golden-caramel tint, XII(XIII)–XVIII(XX). The testis sacs are asymmetrically paired and pale brown or white, extending posteriorly from IX–XIII, occupying two or three segments; vas deferens slender, loosely coiled in IX–X; prostate glands one pair, elliptical, white, irregular-discoid, tightly adherent to parietes in XI. Ovisacs paired, umbrella handle-shaped, pink-tinged, XII–XIII, some extend to XV and XVI. Ovarian chamber absent. Accessory glands round, stalkless, corresponding to external genital papillae.</p></tp:treatment-sec><tp:treatment-sec sec-type="Description"><title>Description.</title><p><bold><italic>External characters</italic></bold>: Length 22.0–47.0 mm, diameter 3.0–5.5 mm, 67–120 segments. Head pale pink, body grey or white. Prostomium prolobous (Fig. <xref ref-type="fig" rid="F1">1A, H</xref>). Dorsal pores absent. Clitellum annular in X–XIII, light pink or pale yellow (Fig. <xref ref-type="fig" rid="F1">1B</xref>). Setae lumbricine, 4 pairs, small dots that exist in every segment except the first, about ab = cd, aa = bc. Genital markings present as small, white, papilla-like protuberances, unpaired irregularly in VI/VII–XIII. The highest number of papillae is typically observed in XIII of most specimens, with a range of 4–7. Spermathecal pore paired in 7/8 in bc-line, close to c. Male pores, paired in 10/11, between setae b and c, and the distances from b and c are approximately equal, spindle-shaped, superficial without protrusion or indentation, penis absent (Fig. <xref ref-type="fig" rid="F1">1C, I</xref>). Female pores absent.</p><fig id="F1" position="float" orientation="portrait"><object-id xmlns:xlink="http://www.w3.org/1999/xlink" content-type="doi" xlink:type="simple">10.3897/zookeys.1278.187038.figure1</object-id><object-id xmlns:xlink="http://www.w3.org/1999/xlink" content-type="arpha" xlink:type="simple">457FAB12-A24B-54E3-89DC-348F25C90DE8</object-id><label>Figure 1.</label><caption><p><italic><tp:taxon-name><tp:taxon-name-part taxon-name-part-type="genus" reg="Drawida">Drawida</tp:taxon-name-part> <tp:taxon-name-part taxon-name-part-type="species" reg="wuxiensis">wuxiensis</tp:taxon-name-part></tp:taxon-name></italic> sp. nov., holotype (CQWX11_45). <bold>A</bold>. Ventral view of the prostomium and genital markings; <bold>B</bold>. Dorsal view of clitellum region; <bold>C, I</bold>. Ventral view of male pores, and spermathecal pores and clitellum region; <bold>D, J</bold>. Ventral view of gizzards; <bold>E, K</bold>. Right testis sac, with vas deferens and prostate gland; <bold>F, M</bold>. Ventral view of ovisacs (CQWX11_38); <bold>G, M</bold>. Right spermathecae. Scale bars: 0.5 mm.</p></caption><graphic xmlns:xlink="http://www.w3.org/1999/xlink" xlink:href="zookeys-1278-245_article-187038__-g001.jpg" id="oo_1614697.jpg" position="float" orientation="portrait" xlink:type="simple"><uri content-type="original_file" xlink:type="simple">https://binary.pensoft.net/fig/1614697</uri></graphic></fig><p><bold><italic>Internal characters</italic></bold>: Hearts four pairs in VI−IX. Septa V−VIII relatively thick and muscular, gizzards three in XII−XVIII or XIIII−XX segments, greyish-white with faint golden-caramel tints (Fig. <xref ref-type="fig" rid="F1">1D, J</xref>). The testis sacs are asymmetrical paired and pale brown or white, extend posteriorly from IX–XIII, occupying two or three segments, vas deferens slender and loosely coiled in IX−X, with one pair elliptical white and Irregular disc-shaped prostate gland tightly adhered to the abdominal wall in XI (Fig. <xref ref-type="fig" rid="F1">1E, K</xref>). Ovisacs paired, umbrella handle-shaped, tapering gradually toward the tip and pink-tinged, in XII−XIII, some extend to XV and XVI (Fig. <xref ref-type="fig" rid="F1">1F, L</xref>). Ovarian chamber absent. Spermathecae paired in VII−VIII, ampulla white with slightly yellowish, comma-shaped or crescent-shaped in VIII, with long, curly, and tightly coiled duct, atrium small oval shaped in VIII (Fig. <xref ref-type="fig" rid="F1">1G, M</xref>). Accessory glands round and stalkless, in correspondence with external genital markings.</p></tp:treatment-sec><tp:treatment-sec sec-type="Etymology"><title>Etymology.</title><p>The name refers to the type locality, Wuxi County in China.</p></tp:treatment-sec><tp:treatment-sec sec-type="Distribution"><title>Distribution.</title><p>Chongqing (China).</p></tp:treatment-sec><tp:treatment-sec sec-type="Habitat"><title>Habitat.</title><p>Grassland in high elevation in Chongqing Wuxi reserve.</p></tp:treatment-sec><tp:treatment-sec sec-type="Remarks"><title>Remarks.</title><p><abbrev xmlns:xlink="http://www.w3.org/1999/xlink" xlink:title="Drawida japonica species complex" xlink:type="simple">DjSC</abbrev> currently includes <italic><tp:taxon-name><tp:taxon-name-part taxon-name-part-type="genus" reg="Drawida">D.</tp:taxon-name-part> <tp:taxon-name-part taxon-name-part-type="species" reg="calebi">calebi</tp:taxon-name-part></tp:taxon-name></italic>, <italic><tp:taxon-name><tp:taxon-name-part taxon-name-part-type="genus" reg="Drawida">D.</tp:taxon-name-part> <tp:taxon-name-part taxon-name-part-type="species" reg="companio">companio</tp:taxon-name-part></tp:taxon-name></italic>, <italic><tp:taxon-name><tp:taxon-name-part taxon-name-part-type="genus" reg="Drawida">D.</tp:taxon-name-part> <tp:taxon-name-part taxon-name-part-type="species" reg="henanensis">henanensis</tp:taxon-name-part></tp:taxon-name></italic>, <italic><tp:taxon-name><tp:taxon-name-part taxon-name-part-type="genus" reg="Drawida">D.</tp:taxon-name-part> <tp:taxon-name-part taxon-name-part-type="species" reg="japonica">japonica</tp:taxon-name-part></tp:taxon-name></italic> s. s., <italic><tp:taxon-name><tp:taxon-name-part taxon-name-part-type="genus" reg="Drawida">D.</tp:taxon-name-part> <tp:taxon-name-part taxon-name-part-type="species" reg="jeholensis">jeholensis</tp:taxon-name-part></tp:taxon-name></italic>, <italic><tp:taxon-name><tp:taxon-name-part taxon-name-part-type="genus" reg="Drawida">D.</tp:taxon-name-part> <tp:taxon-name-part taxon-name-part-type="species" reg="keikiensis">keikiensis</tp:taxon-name-part></tp:taxon-name></italic>, <italic><tp:taxon-name><tp:taxon-name-part taxon-name-part-type="genus" reg="Drawida">D.</tp:taxon-name-part> <tp:taxon-name-part taxon-name-part-type="species" reg="koreana">koreana</tp:taxon-name-part></tp:taxon-name></italic>, <italic><tp:taxon-name><tp:taxon-name-part taxon-name-part-type="genus" reg="Drawida">D.</tp:taxon-name-part> <tp:taxon-name-part taxon-name-part-type="species" reg="moriokaensis">moriokaensis</tp:taxon-name-part></tp:taxon-name></italic>, <italic><tp:taxon-name><tp:taxon-name-part taxon-name-part-type="genus" reg="Drawida">D.</tp:taxon-name-part> <tp:taxon-name-part taxon-name-part-type="species" reg="siemsseni">siemsseni</tp:taxon-name-part></tp:taxon-name></italic>, <italic><tp:taxon-name><tp:taxon-name-part taxon-name-part-type="genus" reg="Drawida">D.</tp:taxon-name-part> <tp:taxon-name-part taxon-name-part-type="species" reg="sinensis">sinensis</tp:taxon-name-part></tp:taxon-name></italic>, and the newly described species <italic><tp:taxon-name><tp:taxon-name-part taxon-name-part-type="genus" reg="Drawida">D.</tp:taxon-name-part> <tp:taxon-name-part taxon-name-part-type="species" reg="wuxiensis">wuxiensis</tp:taxon-name-part></tp:taxon-name></italic> sp. nov. The new species exhibits a relatively short body length (22−47 mm), distinguishing it from <italic><tp:taxon-name><tp:taxon-name-part taxon-name-part-type="genus" reg="Drawida">D.</tp:taxon-name-part> <tp:taxon-name-part taxon-name-part-type="species" reg="koreana">koreana</tp:taxon-name-part></tp:taxon-name></italic>, <italic><tp:taxon-name><tp:taxon-name-part taxon-name-part-type="genus" reg="Drawida">D.</tp:taxon-name-part> <tp:taxon-name-part taxon-name-part-type="species" reg="siemsseni">siemsseni</tp:taxon-name-part></tp:taxon-name></italic>, <italic><tp:taxon-name><tp:taxon-name-part taxon-name-part-type="genus" reg="Drawida">D.</tp:taxon-name-part> <tp:taxon-name-part taxon-name-part-type="species" reg="keikiensis">keikiensis</tp:taxon-name-part></tp:taxon-name></italic>, <italic><tp:taxon-name><tp:taxon-name-part taxon-name-part-type="genus" reg="Drawida">D.</tp:taxon-name-part> <tp:taxon-name-part taxon-name-part-type="species" reg="calebi">calebi</tp:taxon-name-part></tp:taxon-name></italic>, <italic><tp:taxon-name><tp:taxon-name-part taxon-name-part-type="genus" reg="Drawida">D.</tp:taxon-name-part> <tp:taxon-name-part taxon-name-part-type="species" reg="jeholensis">jeholensis</tp:taxon-name-part></tp:taxon-name></italic>, <italic><tp:taxon-name><tp:taxon-name-part taxon-name-part-type="genus" reg="Drawida">D.</tp:taxon-name-part> <tp:taxon-name-part taxon-name-part-type="species" reg="moriokaensis">moriokaensis</tp:taxon-name-part></tp:taxon-name></italic> and <italic><tp:taxon-name><tp:taxon-name-part taxon-name-part-type="genus" reg="Drawida">D.</tp:taxon-name-part> <tp:taxon-name-part taxon-name-part-type="species" reg="companio">companio</tp:taxon-name-part></tp:taxon-name></italic> (Table <xref ref-type="table" rid="T3">3</xref>). Additionally, <italic><tp:taxon-name><tp:taxon-name-part taxon-name-part-type="genus" reg="Drawida">D.</tp:taxon-name-part> <tp:taxon-name-part taxon-name-part-type="species" reg="wuxiensis">wuxiensis</tp:taxon-name-part></tp:taxon-name></italic> sp. nov. displays a grey body color in alcohol, in contrast to the dark bule, buff and blotchy olive body color observed in <italic><tp:taxon-name><tp:taxon-name-part taxon-name-part-type="genus" reg="Drawida">D.</tp:taxon-name-part> <tp:taxon-name-part taxon-name-part-type="species" reg="koreana">koreana</tp:taxon-name-part></tp:taxon-name></italic>, <italic><tp:taxon-name><tp:taxon-name-part taxon-name-part-type="genus" reg="Drawida">D.</tp:taxon-name-part> <tp:taxon-name-part taxon-name-part-type="species" reg="siemsseni">siemsseni</tp:taxon-name-part></tp:taxon-name></italic> and <italic><tp:taxon-name><tp:taxon-name-part taxon-name-part-type="genus" reg="Drawida">D.</tp:taxon-name-part> <tp:taxon-name-part taxon-name-part-type="species" reg="impertusa">impertusa</tp:taxon-name-part></tp:taxon-name></italic> (<xref ref-type="bibr" rid="B24">Hong 2002</xref>; <xref ref-type="bibr" rid="B7">Blakemore et al. 2014</xref>).</p><p><italic><tp:taxon-name><tp:taxon-name-part taxon-name-part-type="genus" reg="Drawida">Drawida</tp:taxon-name-part> <tp:taxon-name-part taxon-name-part-type="species" reg="wuxiensis">wuxiensis</tp:taxon-name-part></tp:taxon-name></italic> sp. nov. most closely resembles <italic><tp:taxon-name><tp:taxon-name-part taxon-name-part-type="genus" reg="Drawida">D.</tp:taxon-name-part> <tp:taxon-name-part taxon-name-part-type="species" reg="henanensis">henanensis</tp:taxon-name-part></tp:taxon-name></italic>, <italic><tp:taxon-name><tp:taxon-name-part taxon-name-part-type="genus" reg="Drawida">D.</tp:taxon-name-part> <tp:taxon-name-part taxon-name-part-type="species" reg="japonica">japonica</tp:taxon-name-part></tp:taxon-name></italic> s. s. and <italic><tp:taxon-name><tp:taxon-name-part taxon-name-part-type="genus" reg="Drawida">D.</tp:taxon-name-part> <tp:taxon-name-part taxon-name-part-type="species" reg="sinensis">sinensis</tp:taxon-name-part></tp:taxon-name></italic>, but differs from <italic><tp:taxon-name><tp:taxon-name-part taxon-name-part-type="genus" reg="Drawida">D.</tp:taxon-name-part> <tp:taxon-name-part taxon-name-part-type="species" reg="henanensis">henanensis</tp:taxon-name-part></tp:taxon-name></italic> by having three gizzards (vs two or three in <italic><tp:taxon-name><tp:taxon-name-part taxon-name-part-type="genus" reg="Drawida">D.</tp:taxon-name-part> <tp:taxon-name-part taxon-name-part-type="species" reg="henanensis">henanensis</tp:taxon-name-part></tp:taxon-name></italic>), and the position of gizzards range from XII–XVIII or XIV–XX (vs XI/XII–XIII/XIV/XVI), by the comma-shaped spermathecae with a small oral atrium and long coiled duct (vs the round ampulla with an elliptical atrium of <italic><tp:taxon-name><tp:taxon-name-part taxon-name-part-type="genus" reg="Drawida">D.</tp:taxon-name-part> <tp:taxon-name-part taxon-name-part-type="species" reg="henanensis">henanensis</tp:taxon-name-part></tp:taxon-name></italic>); it can be distinguished from <italic><tp:taxon-name><tp:taxon-name-part taxon-name-part-type="genus" reg="Drawida">D.</tp:taxon-name-part> <tp:taxon-name-part taxon-name-part-type="species" reg="japonica">japonica</tp:taxon-name-part></tp:taxon-name></italic> s. s. by its shorter length (22−47 mm vs 28−70 mm), the absence of female pores (present in intersegment 11/12 in <italic><tp:taxon-name><tp:taxon-name-part taxon-name-part-type="genus" reg="Drawida">D.</tp:taxon-name-part> <tp:taxon-name-part taxon-name-part-type="species" reg="japonica">japonica</tp:taxon-name-part></tp:taxon-name></italic> s. s.), and gizzards occupying segments XII–XVIII/XIV–XX (vs XI/XII–XIII/XIV in <italic><tp:taxon-name><tp:taxon-name-part taxon-name-part-type="genus" reg="Drawida">D.</tp:taxon-name-part> <tp:taxon-name-part taxon-name-part-type="species" reg="japonica">japonica</tp:taxon-name-part></tp:taxon-name></italic> s. s.); the new species differs from <italic><tp:taxon-name><tp:taxon-name-part taxon-name-part-type="genus" reg="Drawida">D.</tp:taxon-name-part> <tp:taxon-name-part taxon-name-part-type="species" reg="sinensis">sinensis</tp:taxon-name-part></tp:taxon-name></italic> by the comma-shaped ampulla and tightly coiled ducts (vs ball-like ampulla and loosely coiled duct of <italic><tp:taxon-name><tp:taxon-name-part taxon-name-part-type="genus" reg="Drawida">D.</tp:taxon-name-part> <tp:taxon-name-part taxon-name-part-type="species" reg="sinensis">sinensis</tp:taxon-name-part></tp:taxon-name></italic>). Additionally, the new species bears paired, elliptical prostate glands whose volume equals one-quarter that of the testis sac, whereas the ratio is 1:3 in <italic><tp:taxon-name><tp:taxon-name-part taxon-name-part-type="genus" reg="Drawida">D.</tp:taxon-name-part> <tp:taxon-name-part taxon-name-part-type="species" reg="henanensis">henanensis</tp:taxon-name-part></tp:taxon-name></italic>, 1:2 in <italic><tp:taxon-name><tp:taxon-name-part taxon-name-part-type="genus" reg="Drawida">D.</tp:taxon-name-part> <tp:taxon-name-part taxon-name-part-type="species" reg="japonica">japonica</tp:taxon-name-part></tp:taxon-name></italic> s. s. and 3:4 in <italic><tp:taxon-name><tp:taxon-name-part taxon-name-part-type="genus" reg="Drawida">D.</tp:taxon-name-part> <tp:taxon-name-part taxon-name-part-type="species" reg="sinensis">sinensis</tp:taxon-name-part></tp:taxon-name></italic>.</p></tp:treatment-sec><tp:treatment-sec><!--Section generated to contain objects referenced in tp:taxon-treatment.--><fig id="F4" position="float" orientation="portrait"><object-id xmlns:xlink="http://www.w3.org/1999/xlink" content-type="doi" xlink:type="simple">10.3897/zookeys.1278.187038.figure4</object-id><object-id xmlns:xlink="http://www.w3.org/1999/xlink" content-type="arpha" xlink:type="simple">A939050A-9465-54E9-9DB5-A1B528984A9C</object-id><label>Figure 4.</label><caption><p>Phylogenetic trees of <italic><tp:taxon-name><tp:taxon-name-part taxon-name-part-type="genus" reg="Drawida">Drawida</tp:taxon-name-part> <tp:taxon-name-part taxon-name-part-type="species" reg="japonica">japonica</tp:taxon-name-part></tp:taxon-name></italic> species complex (<abbrev xmlns:xlink="http://www.w3.org/1999/xlink" xlink:title="Drawida japonica species complex" xlink:type="simple">DjSC</abbrev>) using the maximum likelihood method and Bayesian Inference. <bold>A</bold>. Based on the <abbrev xmlns:xlink="http://www.w3.org/1999/xlink" xlink:title="protein-coding genes" xlink:type="simple">PCGs</abbrev> of the mitochondrial genomes; <bold>B</bold>. Based on a combination of COI, <abbrev xmlns:xlink="http://www.w3.org/1999/xlink" xlink:title="28S ribosomal RNA gene" xlink:type="simple">28S</abbrev>, <abbrev xmlns:xlink="http://www.w3.org/1999/xlink" xlink:title="A-kinase anchor protein 17A" xlink:type="simple">AKAP17</abbrev>, and <abbrev xmlns:xlink="http://www.w3.org/1999/xlink" xlink:title="flavin adenine dinucleotide synthetase 1" xlink:type="simple">FLAD1</abbrev> genes. Numbers near branches indicate the maximum likelihood bootstrap support/Bayesian posterior probabilities. Bootstrap values and posterior probabilities are indicated on the tree. For clarity, values with a bootstrap value below 50 and a posterior probability lower than 80 have been omitted.</p></caption><graphic xmlns:xlink="http://www.w3.org/1999/xlink" xlink:href="zookeys-1278-245_article-187038__-g004.jpg" id="oo_1614700.jpg" position="float" orientation="portrait" xlink:type="simple"><uri content-type="original_file" xlink:type="simple">https://binary.pensoft.net/fig/1614700</uri></graphic></fig><table-wrap id="T3" position="float" orientation="portrait"><label>Table 3.</label><caption><p>The COI genetic distance of <abbrev xmlns:xlink="http://www.w3.org/1999/xlink" xlink:title="Kimura two-parameter" xlink:type="simple">K2P</abbrev> of groups of <abbrev xmlns:xlink="http://www.w3.org/1999/xlink" xlink:title="Drawida japonica species complex" xlink:type="simple">DjSC</abbrev> (values in %, and indicate intra-species genetic distance in parentheses).</p></caption><table><tbody><tr><th rowspan="1" colspan="1"/><th rowspan="1" colspan="1">Species</th><th rowspan="1" colspan="1">1</th><th rowspan="1" colspan="1">2</th><th rowspan="1" colspan="1">3</th><th rowspan="1" colspan="1">4</th><th rowspan="1" colspan="1">5</th><th rowspan="1" colspan="1">6</th><th rowspan="1" colspan="1">7</th><th rowspan="1" colspan="1">8</th></tr><tr><td rowspan="1" colspan="1">1</td><td rowspan="1" colspan="1"><italic><tp:taxon-name><tp:taxon-name-part taxon-name-part-type="genus" reg="Drawida">D.</tp:taxon-name-part> <tp:taxon-name-part taxon-name-part-type="species" reg="wuxiensis">wuxiensis</tp:taxon-name-part></tp:taxon-name></italic> sp. nov.</td><td rowspan="1" colspan="1">(0–0.6)</td><td rowspan="1" colspan="1"/><td rowspan="1" colspan="1"/><td rowspan="1" colspan="1"/><td rowspan="1" colspan="1"/><td rowspan="1" colspan="1"/><td rowspan="1" colspan="1"/><td rowspan="1" colspan="1"/></tr><tr><td rowspan="1" colspan="1">2</td><td rowspan="1" colspan="1">
                  <italic>
                    <tp:taxon-name><tp:taxon-name-part taxon-name-part-type="genus" reg="Drawida">D.</tp:taxon-name-part> <tp:taxon-name-part taxon-name-part-type="species" reg="henanensis">henanensis</tp:taxon-name-part></tp:taxon-name>
                  </italic>
                </td><td rowspan="1" colspan="1">18.7–19.9</td><td rowspan="1" colspan="1">(0–6.8)</td><td rowspan="1" colspan="1"/><td rowspan="1" colspan="1"/><td rowspan="1" colspan="1"/><td rowspan="1" colspan="1"/><td rowspan="1" colspan="1"/><td rowspan="1" colspan="1"/></tr><tr><td rowspan="1" colspan="1">3</td><td rowspan="1" colspan="1">
                  <italic>
                    <tp:taxon-name><tp:taxon-name-part taxon-name-part-type="genus" reg="Drawida">D.</tp:taxon-name-part> <tp:taxon-name-part taxon-name-part-type="species" reg="sinensis">sinensis</tp:taxon-name-part></tp:taxon-name>
                  </italic>
                </td><td rowspan="1" colspan="1">18.2–19.2</td><td rowspan="1" colspan="1">15.8–18.9</td><td rowspan="1" colspan="1">(11.5)</td><td rowspan="1" colspan="1"/><td rowspan="1" colspan="1"/><td rowspan="1" colspan="1"/><td rowspan="1" colspan="1"/><td rowspan="1" colspan="1"/></tr><tr><td rowspan="1" colspan="1">4</td><td rowspan="1" colspan="1"><italic><tp:taxon-name><tp:taxon-name-part taxon-name-part-type="genus" reg="Drawida">D.</tp:taxon-name-part> <tp:taxon-name-part taxon-name-part-type="species" reg="japonica">japonica</tp:taxon-name-part></tp:taxon-name></italic> s. s.</td><td rowspan="1" colspan="1">18.2–18.4</td><td rowspan="1" colspan="1">17.5–18.8</td><td rowspan="1" colspan="1">17.3–18.3</td><td rowspan="1" colspan="1">(0–0.2)</td><td rowspan="1" colspan="1"/><td rowspan="1" colspan="1"/><td rowspan="1" colspan="1"/><td rowspan="1" colspan="1"/></tr><tr><td rowspan="1" colspan="1">5</td><td rowspan="1" colspan="1">
                  <italic>
                    <tp:taxon-name><tp:taxon-name-part taxon-name-part-type="genus" reg="Drawida">D.</tp:taxon-name-part> <tp:taxon-name-part taxon-name-part-type="species" reg="koreana">koreana</tp:taxon-name-part></tp:taxon-name>
                  </italic>
                </td><td rowspan="1" colspan="1">18.0–18.5</td><td rowspan="1" colspan="1">17.0–18.8</td><td rowspan="1" colspan="1">14.8–15.4</td><td rowspan="1" colspan="1">8.7–11.4</td><td rowspan="1" colspan="1">(6.4)</td><td rowspan="1" colspan="1"/><td rowspan="1" colspan="1"/><td rowspan="1" colspan="1"/></tr><tr><td rowspan="1" colspan="1">6</td><td rowspan="1" colspan="1">
                  <italic>
                    <tp:taxon-name><tp:taxon-name-part taxon-name-part-type="genus" reg="Drawida">D.</tp:taxon-name-part> <tp:taxon-name-part taxon-name-part-type="species" reg="beiganica">beiganica</tp:taxon-name-part></tp:taxon-name>
                  </italic>
                </td><td rowspan="1" colspan="1">16.9–17.4</td><td rowspan="1" colspan="1">18.1–18.9</td><td rowspan="1" colspan="1">15.8–19.0</td><td rowspan="1" colspan="1">19.1–19.6</td><td rowspan="1" colspan="1">17.2–18.4</td><td rowspan="1" colspan="1">(0–0.2)</td><td rowspan="1" colspan="1"/><td rowspan="1" colspan="1"/></tr><tr><td rowspan="1" colspan="1">7</td><td rowspan="1" colspan="1">
                  <italic>
                    <tp:taxon-name><tp:taxon-name-part taxon-name-part-type="genus" reg="Drawida">D.</tp:taxon-name-part> <tp:taxon-name-part taxon-name-part-type="species" reg="dongyinica">dongyinica</tp:taxon-name-part></tp:taxon-name>
                  </italic>
                </td><td rowspan="1" colspan="1">19.5–20.5</td><td rowspan="1" colspan="1">16.5–18.3</td><td rowspan="1" colspan="1">18.5–19.5</td><td rowspan="1" colspan="1">15.4–15.8</td><td rowspan="1" colspan="1">16.8–17.7</td><td rowspan="1" colspan="1">13.6–14.1</td><td rowspan="1" colspan="1">(0–1.3)</td><td rowspan="1" colspan="1">(0)</td></tr></tbody></table></table-wrap></tp:treatment-sec><ref-list><ref id="B24"><mixed-citation xmlns:xlink="http://www.w3.org/1999/xlink" xlink:type="simple">Hong Y (2002) New earthworms of the genus <italic><tp:taxon-name><tp:taxon-name-part taxon-name-part-type="genus">Drawida</tp:taxon-name-part></tp:taxon-name></italic> Michaelsen, 1900 (<tp:taxon-name><tp:taxon-name-part taxon-name-part-type="subclass">Oligochaeta</tp:taxon-name-part></tp:taxon-name>: <tp:taxon-name><tp:taxon-name-part taxon-name-part-type="family">Moniligastridae</tp:taxon-name-part></tp:taxon-name>) from Korea. Revue suisse de zoologie 109: 475–482. <ext-link xlink:href="10.5962/bhl.part.79602" ext-link-type="doi" xlink:type="simple">https://doi.org/10.5962/bhl.part.79602</ext-link></mixed-citation></ref><ref id="B7"><mixed-citation xmlns:xlink="http://www.w3.org/1999/xlink" xlink:type="simple">Blakemore RJ, Lee S, Seo H-y (2014) Reports of <italic><tp:taxon-name><tp:taxon-name-part taxon-name-part-type="genus">Drawida</tp:taxon-name-part></tp:taxon-name></italic> (<tp:taxon-name><tp:taxon-name-part taxon-name-part-type="subclass">Oligochaeta</tp:taxon-name-part></tp:taxon-name>: <tp:taxon-name><tp:taxon-name-part taxon-name-part-type="family">Moniligastridae</tp:taxon-name-part></tp:taxon-name>) from far East Asia. Journal of Species Research 3: 127–166. <ext-link xlink:href="10.12651/JSR.2014.3.2.127" ext-link-type="doi" xlink:type="simple">https://doi.org/10.12651/JSR.2014.3.2.127</ext-link></mixed-citation></ref></ref-list></tp:taxon-treatment>
